# Supplementary material for: Isotopic H/D Exchange in Hydrogen Bonds Between the Nitrogenous Bases of the CAG Repeat Tract Makes It Possible to Stabilize Its Expansion in the ATXN2 Gene
Source: Biomedicines. 2025 Nov 4;13(11):2708. doi: 10.3390/biomedicines13112708 (PMC12649853; doi:10.3390/biomedicines13112708)
Supplement: Supplementary file 1 [file biomedicines-13-02708-s001.zip]

Archive with 1 entries (1 files):
- biomedicines-3954795-supplementary.pdf
